# Supplementary material for: Ethanolic Extract of Folium Sennae Mediates the Glucose Uptake of L6 Cells by GLUT4 and Ca2+
Source: Molecules. 2018 Nov 9;23(11):2934. doi: 10.3390/molecules23112934 (PMC6278344; doi:10.3390/molecules23112934)
Supplement: Supplementary file 1 [file molecules-23-02934-s001.zip]

Archive with 2 entries (2 files):
- Ethanolic Extract of Folium Sennae Mediates the Glucose Uptake of L6 Cells by GLUT4 and Ca2+--Supplementary material.doc
- Ethanolic Extract of Folium Sennae Mediates the Glucose Uptake of L6 Cells by GLUT4 and Ca2+Supplementary material-Edited.pdf
